# Supplementary material for: Effects of Microplastics and Cd/Pb Co-Contamination on Tobacco (Nicotiana tabacum L.) Growth and Antioxidant Systems
Source: Plants (Basel). 2026 Jun 5;15(11):1755. doi: 10.3390/plants15111755 (PMC13259306; doi:10.3390/plants15111755)
Supplement: Supplementary file 1 [file plants-15-01755-s001.zip]

Archive with 1 entries (1 files):
- plants-4275734-supplementary.pdf
